# Supplementary material for: Human Health during Space Travel: State-of-the-Art Review
Source: Cells. 2022 Dec 22;12(1):40. doi: 10.3390/cells12010040 (PMC9818606; doi:10.3390/cells12010040)
Supplement: Supplementary file 1 [file cells-12-00040-s001.zip]

Archive with 1 entries (1 files):
- cells-2040859-supplementary.pdf
